# Supplementary material for: Sonographic assessment of pediatric chest wall thickness and width of the intercostal space: correlation with anthropometric data and implications for needle decompression
Source: Ultrasound J. 2021 May 10;13:25. doi: 10.1186/s13089-021-00226-6 (PMC8110626; doi:10.1186/s13089-021-00226-6)
Supplement: Supplementary file 2 — Additional file 2: Table S1. Reasons for exclusion. [file 13089_2021_226_MOESM2_ESM.xlsx]

## Sheet: Tabelle1
	Exclusion criterion	Number (%)
	Preterm birth, hypotrophy, growth retardation	22 (26.1%)
	Congenital diaphragmatic hernia	14 (16.7%)
	Language barrier	11 (13.1%)
	Thoracic burn, scald oder scar	9 (10.7%)
	Thoracic disease	8 (9.5%)
	History of chemotherapy	4 (4.8%)
	Spina bifida, MMC, omphalocele	4 (4.8%)
	Short bowel syndrome (malnourishment)	4 (4.8%)
	Lung malformation (CPAM)	3 (3.6%)
	Refused to consent	3 (3.6%)
	Esophageal atresia	2 (2.4%)
	Total	84 (100%)
