# Supplementary material for: Sonographic assessment of pediatric chest wall thickness and width of the intercostal space: correlation with anthropometric data and implications for needle decompression
Source: Ultrasound J. 2021 May 10;13:25. doi: 10.1186/s13089-021-00226-6 (PMC8110626; doi:10.1186/s13089-021-00226-6)
Supplement: Supplementary file 3 — Additional file 3: Table S2. Anthropometric data. [file 13089_2021_226_MOESM3_ESM.xlsx]

## Sheet: Tabelle1
		Age (years)	Number of children	Height (cm)	Weight (kg)	BMI (kg/m2)	Sex (boys/girls)
		0	32 (11%)	64.3 (±10.1)	6.8 (±2.5)	15.7 (±2.5)	26/6
		1	62 22%)	81.1 (±5.1)	11.0 (±1.6)	16.7 (±2.0)	53/12
		2	36 (12%)	93.0 (±8.2)	14.3 (±3.3)	16.4 (±1.9)	28/8
		3	38 (13%)	99.2 (±5.2)	15.5 (±2.2)	15.6 (±1.5)	29/9
		4	29 (10%)	106.6 (±5.0)	17.8 (±1.9)	15.8 (±2.3)	22/7
		5	16 (5%)	112.9 (±7.3)	19.9 (±3.5)	15.5 (±1.2)	11/5
		6	20 (7%)	120.4 (±7.7)	22.8 (±6.1)	15.5 (±2.5)	16/4
		7	18 (6%)	128.3 (±6.1)	26.4 (±4.3)	16.0 (±1.8)	14/4
		8	14 (5%)	130.3 (±5.3)	26.0 (±4.4)	15.3 (±2.5)	9/5
		9	18 (6%)	135.8 (±7.5)	31.0 (±7.1)	16.7 (±2.7)	16/2
		10	15 (5%)	145.4 (±7.1)	38.6 (±9.4)	18.1 (±3.3)	12/2
