# Supplementary material for: Sonographic assessment of pediatric chest wall thickness and width of the intercostal space: correlation with anthropometric data and implications for needle decompression
Source: Ultrasound J. 2021 May 10;13:25. doi: 10.1186/s13089-021-00226-6 (PMC8110626; doi:10.1186/s13089-021-00226-6)
Supplement: Supplementary file 4 — Additional file 4: Table S3. Chest wall thickness and width of the intercostal space (mm; mean ± standard deviation). [file 13089_2021_226_MOESM4_ESM.xlsx]

## Sheet: Tabelle1
	Age (years)	Chest wall thickness		Width of the ICS
		2nd ICS MCL	4th ICS AAL	2nd ICS MCL	4th ICS AAL
	0	14.0 (±3.3)	11.8 (±2.4)	7.6 (±2.4)	5.2 (±1.5)
	1	15.7 (±3.2)	11.2 (±1.7)	10.1 (±3.2)	6.5 (±2.1)
	2	15.7 (±3.1)	11.9 (±1.8)	12.0 (±3.3)	7.1 (±2.2)
	3	16.1 (±4.9)	11.7 (±2.9)	12.3 (±3.5)	7.7 (±1.9)
	4	16.7 (±5.1)	11.5 (±2.2)	13.8 (±3.7)	8.2 (±2.1)
	5	15.2 (±4.9)	11.9 (±2.4)	14.3 (±3.7)	8.4 (±2.6)
	6	18.6 (±6.6)	14.0 (±7.1)	15.0 (±3.3)	9.5 (±2.3)
	7	17.9 (±6.6)	13.4 (±4.2)	16.4 (±4.2)	9.2 (±2.2)
	8	21.0 (±6.7)	14.4 (±5.2)	14.6 (±2.6)	9.1 (±1.6)
	9	19.7 (±8.6)	15.8 (±7.2)	18.8 (±4.6)	9.6 (±3.6)
	10	23.9 (±8.5)	19.4 (±8.7)	18.5 (±4.8)	10.2 (±3.5)
